# Supplementary material for: Clinical Utility of Comprehensive Genomic Profiling in Patients with Unresectable Hepatocellular Carcinoma
Source: Cancers (Basel). 2023 Jan 24;15(3):719. doi: 10.3390/cancers15030719 (PMC9913078; doi:10.3390/cancers15030719)
Supplement: Supplementary file 1 [file cancers-15-00719-s001.zip]

Archive with 1 entries (1 files):
- cancers-2081680-supplementary.pdf
